# Supplementary material for: Variation in Leaf Functional Traits of Populus laurifolia Ldb and Ulmus pumila L. Across Five Contrasting Urban Sites in Ulaanbaatar, Mongolia
Source: Plants (Basel). 2024 Sep 27;13(19):2709. doi: 10.3390/plants13192709 (PMC11478421; doi:10.3390/plants13192709)
Supplement: Supplementary file 1 [file plants-13-02709-s001.zip]

Archive with 1 entries (1 files):
- plants-3179674-supplementary.pdf
